# Supplementary material for: Senescence-Independent Anti-Inflammatory Activity of the Senolytic Drugs Dasatinib, Navitoclax, and Venetoclax in Zebrafish Models of Chronic Inflammation
Source: Int J Mol Sci. 2022 Sep 9;23(18):10468. doi: 10.3390/ijms231810468 (PMC9499634; doi:10.3390/ijms231810468)
Supplement: Supplementary file 1 [file ijms-23-10468-s001.zip]

Archive with 1 entries (1 files):
- ijms-1835580-supplementary.pptx
